# Supplementary material for: Constraining surface properties of asteroid (162173) Ryugu from numerical simulations of Hayabusa2 mission impact experiment
Source: Nat Commun. 2022 Nov 30;13:7134. doi: 10.1038/s41467-022-34540-x (PMC9712674; doi:10.1038/s41467-022-34540-x)
Supplement: Supplementary file 1 — Source Data [file 41467_2022_34540_MOESM1_ESM.xlsx]

## Sheet: Figure 1
Figure 1	Projectile mass	Impact velocity	Cohesion Y	Friction coeff.	Target porosity	Crater radius
	kg	m/s	Pa		%	m
	2	2000	0	0.55	50	8.82
	2	2000	0.05	0.55	50	7.26
	2	2000	0.1	0.55	50	6.84
	2	2000	0	1	50	5.44
	2	2000	0	0.4	50	9.16
	2	2000	0.5	0.4	50	5.94
	2	2000	0.1	0.4	50	7.75
	2	2000	0	0.4	30	8.16
	2	2000	0	0.4	50	9.16
	2	2000	0.1	0.4	30	7.18
	2	2000	0.1	0.4	50	7.75
	2	2000	0.1	0.4	60	8.99
	2	2000	0.5	0.4	30	5.86
	2	2000	0.5	0.4	50	5.94
	2	2000	0.5	0.4	60	6.85

## Sheet: Figure 4
Figure 4	Projectile mass	Impact velocity	Cohesion Y	Friction coeff.	Target porosity	Crater radius
	kg	m/s	Pa		%	m
	2	2000	0	0.55	50	8.82
	96	2000	0	0.55	50	24.9
	1996	2000	0	0.55	50	57.75
	0.049	2000	0.05	0.55	50	2.24
	2	2000	0.05	0.55	50	7.26
	96	2000	0.05	0.55	50	23.7
	0.049	2000	0.1	0.55	50	1.94
	2	2000	0.1	0.55	50	6.84
	96	2000	0.1	0.55	50	22.8
	1996	2000	0.1	0.55	50	55.27
